# Supplementary material for: C18H17NO6 and Its Combination with Scutellarin Suppress the Proliferation and Induce the Apoptosis of Human Glioma Cells via Upregulation of Fas-Associated Factor 1 Expression
Source: Biomed Res Int. 2019 Feb 20;2019:6821219. doi: 10.1155/2019/6821219 (PMC6402243; doi:10.1155/2019/6821219)
Supplement: Supplementary Materials — Supplementary Data 1: (a) the inhibition rate of C18H17NO6 on glioma cells by CCK8 test; (b) the inhibition rate of Scutellarin on glioma cells by CCK8 test. Supplementary Data 2: (a) the cell viability of glioma cells intervened by C18H17NO6 and its combination with Scutellarin for 24h with cck8 test, (b) the cell viability of glioma cells intervened by C18H17NO6 and its combination with Scutellarin for 48h with cck8 test, and (c) the cell viability of glioma cells intervened by C18H17NO6 and its combination with Scutellarin for 72h with cck8 test. Supplementary Data 3: the clone count of LN229 cell intervened by C18H17NO6 and its combination with Scutellarin for 48h. Supplementary Data 4: (a) the effect of C18H17NO6 and its combination with Scutellarin on the proliferation of U251-the figures of EdU incorporation assay, (b) the effect of C18H17NO6 and its combination with Scutellarin on the proliferation of LN229-the figures of EdU incorporation assay, and (c) the effect of C18H17NO6 and its combination with Scutellarin on the proliferation rate of glioma cells by EdU incorporation assay. Supplementary Data 5: the effect of C18H17NO6 and its combination with Scutellarin on the cell cycle of glioma cells by flow cytometry analysis. Supplementary Data 6: (a) the effect of C18H17NO6 and its combination with Scutellarin on the apoptosis of U251-the figures of TUNEL assay, (b) the effect of C18H17NO6 and its combination with Scutellarin on the apoptosis of LN229-the figures of TUNEL assay, and (c) the effect of C18H17NO6 and its combination with Scutellarin on the apoptosis rate of glioma cells by TUNEL assay. Supplementary Data 7: the effect of C18H17NO6 and its combination with Scutellarin on the apoptosis rate of glioma cells by flow cytometry analysis Supplementary Data 8: (a) the effect of C18H17NO6 and its combination with Scutellarin on the lateral transferred ability of U251-the figures of wound healing assay; (b) the effect of C18H17NO6 and its combination wit [file 6821219.f1.zip]

Archive with 36 entries (24 files):
- Supplementary data 1/
- Supplementary data 10/
- Supplementary data 10/a. The pictures of immunofluorescence staining and bright field.docx
- Supplementary data 10/b. The toxic effect on astrocyte by CCK8 analysis.xlsx
- Supplementary data 11/
- Supplementary data 11/The mRNA expression of FAF1.xlsx
- Supplementary data 12/
- Supplementary data 12/The protein level of FAF1.xlsx
- Supplementary data 1/a. The inhibition rate of C18H17NO6 on glioma cells by CCK8.xls
- Supplementary data 1/b. The inhibition rate of Scutellarin on glioma cells by CCK8.xls
- Supplementary data 2/
- Supplementary data 2/a. The cell viability of glioma cells at 24h by cck8 test.xls
- Supplementary data 2/b. The cell viability of glioma cells at 48h by cck8 test.xls
- Supplementary data 2/c. The cell viability of glioma cells at 72h by cck8 test.xls
- Supplementary data 3/
- Supplementary data 3/The clone count of LN229 cell by clone formation assay.xlsx
- Supplementary data 3/~$克隆计数.xlsx
- Supplementary data 4/
- Supplementary data 4/a. U251-the figures of EdU incorporation assay.docx
- Supplementary data 4/b. LN229-the figures of EdU incorporation assay.docx
- Supplementary data 4/c. The poliferation rate of glioma cells by EdU incororation assay.xlsx
- Supplementary data 4/~$U251+LN229-2-edu.xlsx
- Supplementary data 5/
- Supplementary data 5/The cell cycle of glioma cells by flow cytometry analysis.xlsx
- Supplementary data 6/
- Supplementary data 6/a. U251-the figures of  TUNEL assay.docx
- Supplementary data 6/b. LN229-the figures of TUNEL assay.docx
- Supplementary data 6/c. The apoptosis rate of glioma cells by TUNEL Assay.xlsx
- Supplementary data 7/
- Supplementary data 7/The apoptosis rate of glioma cells by Flow cytometry analysis.xlsx
- Supplementary data 8/
- Supplementary data 8/a. U251-the figures of Wound healing assay.docx
- Supplementary data 8/b. The transfered rate of U251 cells by Wound healing assay.xlsx
- Supplementary data 9/
- Supplementary data 9/a. LN229-the figures of Wound healing assay.docx
- Supplementary data 9/b. The transfered rate of LN229 by Wound healing assay.xlsx
