# Supplementary material for: C18H17NO6 and Its Combination with Scutellarin Suppress the Proliferation and Induce the Apoptosis of Human Glioma Cells via Upregulation of Fas-Associated Factor 1 Expression
Source: Biomed Res Int. 2019 Feb 20;2019:6821219. doi: 10.1155/2019/6821219 (PMC6402243; doi:10.1155/2019/6821219)
Supplement: Supplementary Materials — Supplementary Data 1: (a) the inhibition rate of C18H17NO6 on glioma cells by CCK8 test; (b) the inhibition rate of Scutellarin on glioma cells by CCK8 test. Supplementary Data 2: (a) the cell viability of glioma cells intervened by C18H17NO6 and its combination with Scutellarin for 24h with cck8 test, (b) the cell viability of glioma cells intervened by C18H17NO6 and its combination with Scutellarin for 48h with cck8 test, and (c) the cell viability of glioma cells intervened by C18H17NO6 and its combination with Scutellarin for 72h with cck8 test. Supplementary Data 3: the clone count of LN229 cell intervened by C18H17NO6 and its combination with Scutellarin for 48h. Supplementary Data 4: (a) the effect of C18H17NO6 and its combination with Scutellarin on the proliferation of U251-the figures of EdU incorporation assay, (b) the effect of C18H17NO6 and its combination with Scutellarin on the proliferation of LN229-the figures of EdU incorporation assay, and (c) the effect of C18H17NO6 and its combination with Scutellarin on the proliferation rate of glioma cells by EdU incorporation assay. Supplementary Data 5: the effect of C18H17NO6 and its combination with Scutellarin on the cell cycle of glioma cells by flow cytometry analysis. Supplementary Data 6: (a) the effect of C18H17NO6 and its combination with Scutellarin on the apoptosis of U251-the figures of TUNEL assay, (b) the effect of C18H17NO6 and its combination with Scutellarin on the apoptosis of LN229-the figures of TUNEL assay, and (c) the effect of C18H17NO6 and its combination with Scutellarin on the apoptosis rate of glioma cells by TUNEL assay. Supplementary Data 7: the effect of C18H17NO6 and its combination with Scutellarin on the apoptosis rate of glioma cells by flow cytometry analysis Supplementary Data 8: (a) the effect of C18H17NO6 and its combination with Scutellarin on the lateral transferred ability of U251-the figures of wound healing assay; (b) the effect of C18H17NO6 and its combination wit [file 6821219.f1.zip › Supplementary data 10/b. The toxic effect on astrocyte by CCK8 analysis.xlsx]

## Sheet: Sheet1
There are three indicators here: OD value, cell viability and inhibition rate. Cell viability and inhibition rate are obtained by bringing the OD value into the corresponding formula (See Methods: Cell Viability Analysis). Each column represents a group, and a group has three duplicates.
OD Value			C18H17NO6
blank Control	Normal	Control(0.5%DMSO)	2.5 µM	5 µM	7.5 µM	10 µM	20 µM	30 µM	50 µM	75 µM	100 µM	SCU 200µM	SCU 200 µM+C18H17NO6 3 uM
0.182012	0.970001	1.04432	1.43804	1.08881	0.854823	0.77691	0.453336	0.264957	0.261721	0.265117	0.281468	1.49544	1.29738
0.169311	0.975573	1.2422	1.59003	1.05916	0.859046	0.84026	0.485159	0.470509	0.255079	0.27398	0.301855	1.2862	1.15426
0.178653	1.29368	1.12551	1.26346	1.02538	1.1345	0.751864	0.509335	0.357204	0.2534	0.280555	0.286161	1.22042	1.05243
Cell Viability			C18H17NO6
	Normal	Control(0.5%DMSO)	2.5 µM	5 µM	7.5 µM	10 µM	20 µM	30 µM	50 µM	75 µM	100 µM	SCU 200µM	SCU 200 µM+C18H17NO6 3 uM
	87.8473	96.0767	131.3	94.948	70.5918	62.4816	28.8	9.19118	8.85434	9.20784	10.9099	9.51261	23.4391
	88.4643	117.988	147.121	91.8617	71.0314	69.0759	32.1125	30.5876	8.16296	10.1304	13.032	24.2252	33.5025
	123.688	105.067	113.128	88.3455	99.704	59.8745	34.6291	18.7934	7.98819	10.8148	11.3984	28.8505	40.6626
Inhibition Rate			C18H17NO6
	Normal	Control(0.5%DMSO)	2.5 µM	5 µM	7.5 µM	10 µM	20 µM	30 µM	50 µM	75 µM	100 µM
	12.1527	3.92333	-31.3002	5.05195	29.4082	37.5184	71.2	90.8088	91.1457	90.7922	89.0901
	11.5357	-17.988	-47.1213	8.13829	28.9686	30.9241	67.8875	69.4124	91.837	89.8696	86.968
	-23.6885	-5.06689	-13.1278	11.6545	0.295969	40.1255	65.3709	81.2066	92.0118	89.1852	88.6016
