# Supplementary material for: C18H17NO6 and Its Combination with Scutellarin Suppress the Proliferation and Induce the Apoptosis of Human Glioma Cells via Upregulation of Fas-Associated Factor 1 Expression
Source: Biomed Res Int. 2019 Feb 20;2019:6821219. doi: 10.1155/2019/6821219 (PMC6402243; doi:10.1155/2019/6821219)
Supplement: Supplementary Materials — Supplementary Data 1: (a) the inhibition rate of C18H17NO6 on glioma cells by CCK8 test; (b) the inhibition rate of Scutellarin on glioma cells by CCK8 test. Supplementary Data 2: (a) the cell viability of glioma cells intervened by C18H17NO6 and its combination with Scutellarin for 24h with cck8 test, (b) the cell viability of glioma cells intervened by C18H17NO6 and its combination with Scutellarin for 48h with cck8 test, and (c) the cell viability of glioma cells intervened by C18H17NO6 and its combination with Scutellarin for 72h with cck8 test. Supplementary Data 3: the clone count of LN229 cell intervened by C18H17NO6 and its combination with Scutellarin for 48h. Supplementary Data 4: (a) the effect of C18H17NO6 and its combination with Scutellarin on the proliferation of U251-the figures of EdU incorporation assay, (b) the effect of C18H17NO6 and its combination with Scutellarin on the proliferation of LN229-the figures of EdU incorporation assay, and (c) the effect of C18H17NO6 and its combination with Scutellarin on the proliferation rate of glioma cells by EdU incorporation assay. Supplementary Data 5: the effect of C18H17NO6 and its combination with Scutellarin on the cell cycle of glioma cells by flow cytometry analysis. Supplementary Data 6: (a) the effect of C18H17NO6 and its combination with Scutellarin on the apoptosis of U251-the figures of TUNEL assay, (b) the effect of C18H17NO6 and its combination with Scutellarin on the apoptosis of LN229-the figures of TUNEL assay, and (c) the effect of C18H17NO6 and its combination with Scutellarin on the apoptosis rate of glioma cells by TUNEL assay. Supplementary Data 7: the effect of C18H17NO6 and its combination with Scutellarin on the apoptosis rate of glioma cells by flow cytometry analysis Supplementary Data 8: (a) the effect of C18H17NO6 and its combination with Scutellarin on the lateral transferred ability of U251-the figures of wound healing assay; (b) the effect of C18H17NO6 and its combination wit [file 6821219.f1.zip › Supplementary data 11/The mRNA expression of FAF1.xlsx]

## Sheet: Samples
Cell type	Group	Sample number	cDNA30ul number
U251	Control(1.5‰ DMSO)	1	1
		2	2
		3	3
	SCU 300uM	7	7
		8	8
		9	9
	C18H17NO6 2uM	13	13
		14	14
		15	15
	C18H17NO6 4uM	16	16
		17	17
		18	18
	C18H17NO6 2uM+SCU 300uM	25	25
		26	26
		27	27
	C18H17NO6 4uM+SCU 300uM	28	28
		29	29
		30	30
	Normal	58	58
		59	59
		60	60
LN229	Control(1.5‰ DMSO)	61	61
		62	62
		63	63
	SCU 300uM	67	67
		68	68
		69	69
	C18H17NO6 2uM	73	73
		74	74
		75	75
	C18H17NO6 4uM	76	76
		77	77
		78	78
	C18H17NO6 2uM+SCU 300uM	85	85
		86	86
		87	87
	C18H17NO6 4uM+SCU 300uM	88	88
		89	89
		90	90
	Normal	118	118
		119	119
		120	120

## Sheet: Synthesis of cDNA
thermo #K1622 LOT00374074
RANDOM HEXAMER		1.5UL		96
RNA		16.5UL		1184	water
		Mix them, 65℃ for min, quench and place them on ice
			1 tube	62 tubes
Add	5Xreaction buffer		6	372
	RiboLock Rnase inhibitor（20U/ul）		1.5	93
	10mMdNTP mix		3	186
	ReverAid M-MuLV RT(200U/ul)		1.5	93
				Mix them and add 12ul mixture into each tube
Plate 1 layout
	1	2	3	4	5	6	7	8
A	1	9	17	25	33	41	49	57
B	2	10	18	26	34	42	50	58
C	3	11	19	27	35	43	51	59
D	4	12	20	28	36	44	52	60
E	5	13	21	29	37	45	53
F	6	14	22	30	38	46	54
G	7	15	23	31	39	47	55
H	8	16	24	32	40	48	56
Plate 2 layout
	9	10	11	12	13	14	15	16
A	61	69	77	85	93	101	109	117
B	62	70	78	86	94	102	110	118
C	63	71	79	87	95	103	111	119
D	64	72	80	88	96	104	112	120
E	65	73	81	89	97	105	113
F	66	74	82	90	98	106	114
G	67	75	83	91	99	107	115
H	68	76	84	92	100	108	116

## Sheet: Primer
Primer name	Number	Annealing temperature(℃)		Sequence
ACTBF:	37-1	52	actin, beta	GAAGATCAAGATCATTGCTCCT
ACTBR:	37-2			TACTCCTGCTTGCTGATCCA
FAF1F:	317-1	49		GTCTTTATGTCCTTACACCAG
FAF1R:	317-2			GGTGATGATCAGCATGAAGT
											8*62*1+A48:I551

## Sheet: U251
CT Value								Relative Expression
Cell type	Group	Sample number	Well	ACTB	FAF1			Cell type	Group	Sample number	Well	Group	FAF1
U251	Normal	58	B08	14.34	32.25			U251	Normal	58	B08	1	4.06025e-06
		59	C08	13.69	31.58					59	C08	1	4.11693e-06
		60	D08	14.04	31.05					60	D08	1	7.57669e-06
	Control(1.23+0.2)‰DMSO	1	A01	14.57	31.79				Control(1.23+0.2)‰DMSO	1	A01	2	6.55033e-06
		2	B01	14.04	32.58					2	B01	2	2.62364e-06
		3	C01	13.79	31.7					3	C01	2	4.06025e-06
	C18H17NO6 2uM	13	E02	14	33.56				C18H17NO6 2uM	13	E02	3	1.29376e-06
		14	F02	14.76	33.13					14	F02	3	2.95175e-06
		15	G02	15.16	34.096					15	G02	3	1.99391e-06
	C18H17NO6 4uM	16	H02	18.51	35.41				C18H17NO6 4uM	16	H02	4	8.17698e-06
		17	A03	18.83	35.7181					17	A03	4	8.24487e-06
		18	B03	18.95	36.0486					18	B03	4	7.12533e-06
	SCU 300uM	7	G01	14.08	34.65				SCU 300uM	7	G01	5	6.42411e-07
		8	H01	14.45	33.97					8	H01	5	1.33013e-06
		9	A02	13.42	33.0956					9	A02	5	1.19413e-06
	C18H17NO6 2uM+SCU 300uM	25	A04	15.05	33.67				C18H17NO6 2uM+SCU 300uM	25	A04	6	2.48211e-06
		26	B04	15.02	33.69					26	B04	6	2.39756e-06
		27	C04	14.78	34.44					27	C04	6	1.20712e-06
	C18H17NO6 4uM+SCU 300uM	28	D04	15.57	34.77				C18H17NO6 4uM+SCU 300uM	28	D04	7	1.66044e-06
		29	E04	16.31	34.7743					29	E04	7	2.76497e-06
		30	F04	16.39	34.63					30	F04	7	3.23008e-06

## Sheet: LN229
CT Value								Relative Expression
				37	317
Cell type	Group	Sample number	Well	ACTB	FAF1			Cell type	Group	Sample number	Well	Group	FAF1
LN229	Normal	118	B08	20.57	32.946			LN229	Normal	118	B8	1	0.00018813
		119	C08	20.72	33.55					119	C8	1	0.000137336
		120	D08	20.58	33.27					120	D8	1	0.000151332
	Control(1.23+0.2)‰DMSO	61	A01	20.53	33.01				Control(1.23+0.2)‰DMSO	61	A1	2	0.000175043
		62	B01	20.59	33.146					62	B1	2	0.000166062
		63	C01	21.5	33.48					63	C1	2	0.000247549
	C18H17NO6 2uM	73	E02	22.66	33.3308				C18H17NO6 2uM	73	E2	3	0.00061345
		74	F02	23.39	34.01					74	F2	3	0.000635421
		75	G02	22.16	32.7					75	G2	3	0.000671651
	C18H17NO6 4uM	76	H02	23.32	33.81				C18H17NO6 4uM	76	H2	4	0.000695337
		77	A03	24.27	34.5193					77	A3	4	0.000821608
		78	B03	25.05	35.13					78	B3	4	0.000923884
	SCU 300uM	67	G01	21.78	33.93				SCU 300uM	67	G1	5	0.000220032
		68	H01	21.14	33.24					68	H1	5	0.000227791
		69	A02	21.12	33.3004					69	A2	5	0.000215451
	C18H17NO6 2uM+SCU 300uM	85	A04	22.19	33.58				C18H17NO6 2uM+SCU 300uM	85	A4	6	0.000372622
		86	B04	22.2	33.6805					86	B4	6	0.000349965
		87	C04	22.24	33.94					87	C4	6	0.000300572
	C18H17NO6 4uM+SCU 300uM	88	D04	23.28	33.82				C18H17NO6 4uM+SCU 300uM	88	D4	7	0.000671651
		89	E04	23.55	34.63					89	E4	7	0.000461942
		90	F04	23.88	34.56					90	F4	7	0.000609536
