# Supplementary material for: C18H17NO6 and Its Combination with Scutellarin Suppress the Proliferation and Induce the Apoptosis of Human Glioma Cells via Upregulation of Fas-Associated Factor 1 Expression
Source: Biomed Res Int. 2019 Feb 20;2019:6821219. doi: 10.1155/2019/6821219 (PMC6402243; doi:10.1155/2019/6821219)
Supplement: Supplementary Materials — Supplementary Data 1: (a) the inhibition rate of C18H17NO6 on glioma cells by CCK8 test; (b) the inhibition rate of Scutellarin on glioma cells by CCK8 test. Supplementary Data 2: (a) the cell viability of glioma cells intervened by C18H17NO6 and its combination with Scutellarin for 24h with cck8 test, (b) the cell viability of glioma cells intervened by C18H17NO6 and its combination with Scutellarin for 48h with cck8 test, and (c) the cell viability of glioma cells intervened by C18H17NO6 and its combination with Scutellarin for 72h with cck8 test. Supplementary Data 3: the clone count of LN229 cell intervened by C18H17NO6 and its combination with Scutellarin for 48h. Supplementary Data 4: (a) the effect of C18H17NO6 and its combination with Scutellarin on the proliferation of U251-the figures of EdU incorporation assay, (b) the effect of C18H17NO6 and its combination with Scutellarin on the proliferation of LN229-the figures of EdU incorporation assay, and (c) the effect of C18H17NO6 and its combination with Scutellarin on the proliferation rate of glioma cells by EdU incorporation assay. Supplementary Data 5: the effect of C18H17NO6 and its combination with Scutellarin on the cell cycle of glioma cells by flow cytometry analysis. Supplementary Data 6: (a) the effect of C18H17NO6 and its combination with Scutellarin on the apoptosis of U251-the figures of TUNEL assay, (b) the effect of C18H17NO6 and its combination with Scutellarin on the apoptosis of LN229-the figures of TUNEL assay, and (c) the effect of C18H17NO6 and its combination with Scutellarin on the apoptosis rate of glioma cells by TUNEL assay. Supplementary Data 7: the effect of C18H17NO6 and its combination with Scutellarin on the apoptosis rate of glioma cells by flow cytometry analysis Supplementary Data 8: (a) the effect of C18H17NO6 and its combination with Scutellarin on the lateral transferred ability of U251-the figures of wound healing assay; (b) the effect of C18H17NO6 and its combination wit [file 6821219.f1.zip › Supplementary data 1/a. The inhibition rate of C18H17NO6 on glioma cells by CCK8.xls]

## Sheet: General_Info
General Info
Run information
	Session name				2017-07-13 CCK8 HE
	Session creator				admin
	Run name				2017-07-13 CCK8 HE
	Run creator				admin
	Run started				2017/7/13 11:32:55+08:00
	Total warnings				0
	Total errors				0
Instrument parameters
	Instrument name				VarioskanFlash
	Instrument version				4.00.53
	Instrument serial number				3001-2206
	Actual instrument temperature				28.8 28.4 28.2
	Dispenser				1 2
	LumiSens module				1511-01
	LumiSens scaling factor				0.579
SW Parameters
	Run Software Version				SkanIt Software 2.4.5 RE for Varioskan Flash
	Current Software Version				SkanIt Software 2.4.5 RE for Varioskan Flash

## Sheet: U251
														Average Value
	OD Value												normal	3.69229
Group	blank control	Normal	Control	0.15625uM	0.3125uM	0.625uM	1.25uM	2.5uM	5uM	10uM	100uM		Ab	0.196569
	0.195321	3.84012	3.7562	3.68511	3.77677	3.78952	3.50525	3.19068	1.06474	1.03207	0.698669		Ac	3.6921
	0.192082	3.68751	3.67499	3.61552	3.60974	3.55683	3.56638	3.08384	1.16762	0.914501	0.593526		normal-Ab	3.49572
	0.202304	3.54925	3.6451	3.50387	3.55747	3.5777	3.35008	2.85172	1.09314	0.927574	0.590269		Ac-Ab	3.49553
	Inhibition rate
	Group	Normal	Control	0.15625uM	0.3125uM	0.625uM	1.25uM	2.5uM	5uM	10uM	100uM
		0	-1.82814	0.199874	-2.42233	-2.78709	5.34531	14.3445	75.1634	76.098	85.6359
		0	0.494986	2.1907	2.35606	3.86971	3.5965	17.401	72.2202	79.4614	88.6439
		0	1.35003	5.38479	3.8514	3.27266	9.78441	24.0415	74.3509	79.0874	88.737

## Sheet: LN229
														Average Value
	OD Value												normal	3.6646
Group	blank control	Normal	Control	0.15625uM	0.3125uM	0.625uM	1.25uM	2.5uM	5uM	10uM	100uM		Ab	0.196569
	0.195321	3.76122	3.65013	3.71639	3.59911	3.63834	3.6852	2.99816	1.80147	1.52605	1.41695		Ac	3.57213
	0.192082	3.64107	3.52161	3.66016	3.57598	3.72077	3.59039	3.03417	1.73767	1.53012	1.18199		normal-Ab	3.46803
	0.202304	3.59151	3.54464	3.64139	3.57872	3.68446	3.49525	2.82184	1.83058	1.61446	1.13036		Ac-Ab	3.37556
	Inhibition rate
	Group	Normal	Control	0.15625uM	0.3125uM	0.625uM	1.25uM	2.5uM	5uM	10uM	100uM
		0	0.41724	-4.27376	-0.799374	-1.96155	-3.34977	17.0036	52.4552	60.6145	63.8465
		0	4.12309	-2.60796	-0.114154	-4.40352	-0.541046	15.9368	54.3453	60.4939	70.8072
		0	3.45902	-2.05191	-0.195326	-3.32785	2.27745	22.227	51.5929	57.9954	72.3367
