# Supplementary material for: C18H17NO6 and Its Combination with Scutellarin Suppress the Proliferation and Induce the Apoptosis of Human Glioma Cells via Upregulation of Fas-Associated Factor 1 Expression
Source: Biomed Res Int. 2019 Feb 20;2019:6821219. doi: 10.1155/2019/6821219 (PMC6402243; doi:10.1155/2019/6821219)
Supplement: Supplementary Materials — Supplementary Data 1: (a) the inhibition rate of C18H17NO6 on glioma cells by CCK8 test; (b) the inhibition rate of Scutellarin on glioma cells by CCK8 test. Supplementary Data 2: (a) the cell viability of glioma cells intervened by C18H17NO6 and its combination with Scutellarin for 24h with cck8 test, (b) the cell viability of glioma cells intervened by C18H17NO6 and its combination with Scutellarin for 48h with cck8 test, and (c) the cell viability of glioma cells intervened by C18H17NO6 and its combination with Scutellarin for 72h with cck8 test. Supplementary Data 3: the clone count of LN229 cell intervened by C18H17NO6 and its combination with Scutellarin for 48h. Supplementary Data 4: (a) the effect of C18H17NO6 and its combination with Scutellarin on the proliferation of U251-the figures of EdU incorporation assay, (b) the effect of C18H17NO6 and its combination with Scutellarin on the proliferation of LN229-the figures of EdU incorporation assay, and (c) the effect of C18H17NO6 and its combination with Scutellarin on the proliferation rate of glioma cells by EdU incorporation assay. Supplementary Data 5: the effect of C18H17NO6 and its combination with Scutellarin on the cell cycle of glioma cells by flow cytometry analysis. Supplementary Data 6: (a) the effect of C18H17NO6 and its combination with Scutellarin on the apoptosis of U251-the figures of TUNEL assay, (b) the effect of C18H17NO6 and its combination with Scutellarin on the apoptosis of LN229-the figures of TUNEL assay, and (c) the effect of C18H17NO6 and its combination with Scutellarin on the apoptosis rate of glioma cells by TUNEL assay. Supplementary Data 7: the effect of C18H17NO6 and its combination with Scutellarin on the apoptosis rate of glioma cells by flow cytometry analysis Supplementary Data 8: (a) the effect of C18H17NO6 and its combination with Scutellarin on the lateral transferred ability of U251-the figures of wound healing assay; (b) the effect of C18H17NO6 and its combination wit [file 6821219.f1.zip › Supplementary data 1/b. The inhibition rate of Scutellarin on glioma cells by CCK8.xls]

## Sheet: General_Info
General Info
Run information
	Session name				2017-07-06 CCK8 HE
	Session creator				admin
	Run name				2017-07-06 CCK8 HE
	Run creator				admin
	Run started				2017/7/6 11:57:15+08:00
	Total warnings				0
	Total errors				0
Instrument parameters
	Instrument name				VarioskanFlash
	Instrument version				4.00.53
	Instrument serial number				3001-2206
	Actual instrument temperature				27.2 26.9 26.7
	Dispenser				1 2
	LumiSens module				1511-01
	LumiSens scaling factor				0.579
SW Parameters
	Run Software Version				SkanIt Software 2.4.5 RE for Varioskan Flash
	Current Software Version				SkanIt Software 2.4.5 RE for Varioskan Flash

## Sheet: U251
OD Value
Group	blank control	Normal	Control	50uM	100uM	150uM	200uM	250uM	300uM	400uM	500uM	600uM			Average Value
1	0.172072	2.26253	2.58869	2.63247	2.1442	1.86037	1.65392	1.29833	1.28109	0.517058	0.188005	0.190762		Ab	0.161816
2	0.170194	3.08161	2.17047	2.80238	2.49444	2.21509	1.49561	1.42593	1.35474	0.418381	0.192101	0.184193		Ac	2.38099
3	0.143181	2.67016	2.38382	2.86241	2.2259	2.17843	1.99345	1.42279	1.21905	0.599363	0.185463	0.191248		Ac-Ab	2.21918
														normal	2.67143
Inhibition Rate														normal-Ab	2.50962
	Group	Normal	Control	50uM	100uM	150uM	200uM	250uM	300uM	400uM	500uM	600uM
		0	3.29705	-11.332	10.6703	23.4602	32.7632	48.7867	49.5636	83.9922	98.8199	98.6956
		0	19.9617	-18.9884	-5.1121	7.47589	39.8969	43.0368	46.2448	88.4387	98.6353	98.9916
		0	11.4604	-21.6935	6.98877	9.12786	17.4634	43.1783	52.3592	80.2834	98.9344	98.6737

## Sheet: LN229
	OD Value														Average Value
Group	blank control	Normal	Control	50uM	100uM	150uM	200uM	250uM	300uM	400uM	500uM	600uM		normal	3.18484
	0.168187	3.27462	3.2383	3.32788	3.06557	3.3404	2.67837	2.23729	1.68612	0.695733	0.198884	0.188983		Ab	0.170095
	0.169821	3.17457	3.15311	3.17059	3.00027	3.04136	2.55189	2.10107	1.32852	0.631906	0.19776	0.200859		Ac	3.08333
	0.172276	3.10534	2.85859	3.27616	3.09336	3.14223	2.56874	1.78986	1.63704	0.556165	0.197666	0.192448		normal-Ab	3.01475
														Ac-Ab	2.91324
	Inhibition Rate
	Group	Normal	Control	50uM	100uM	150uM	200uM	250uM	300uM	400uM	500uM	600uM
		-2.97792	-1.77317	-8.39432	0.609745	-8.82409	13.9008	29.0413	47.9608	81.9569	99.0118	99.3516
		0.340769	1.0526	-2.99518	2.85124	1.44078	18.2424	33.7172	60.2358	84.1478	99.0504	98.944
		2.63715	10.8219	-6.61898	-0.344176	-2.02169	17.664	44.3998	49.6455	86.7477	99.0536	99.2327
