# Supplementary material for: C18H17NO6 and Its Combination with Scutellarin Suppress the Proliferation and Induce the Apoptosis of Human Glioma Cells via Upregulation of Fas-Associated Factor 1 Expression
Source: Biomed Res Int. 2019 Feb 20;2019:6821219. doi: 10.1155/2019/6821219 (PMC6402243; doi:10.1155/2019/6821219)
Supplement: Supplementary Materials — Supplementary Data 1: (a) the inhibition rate of C18H17NO6 on glioma cells by CCK8 test; (b) the inhibition rate of Scutellarin on glioma cells by CCK8 test. Supplementary Data 2: (a) the cell viability of glioma cells intervened by C18H17NO6 and its combination with Scutellarin for 24h with cck8 test, (b) the cell viability of glioma cells intervened by C18H17NO6 and its combination with Scutellarin for 48h with cck8 test, and (c) the cell viability of glioma cells intervened by C18H17NO6 and its combination with Scutellarin for 72h with cck8 test. Supplementary Data 3: the clone count of LN229 cell intervened by C18H17NO6 and its combination with Scutellarin for 48h. Supplementary Data 4: (a) the effect of C18H17NO6 and its combination with Scutellarin on the proliferation of U251-the figures of EdU incorporation assay, (b) the effect of C18H17NO6 and its combination with Scutellarin on the proliferation of LN229-the figures of EdU incorporation assay, and (c) the effect of C18H17NO6 and its combination with Scutellarin on the proliferation rate of glioma cells by EdU incorporation assay. Supplementary Data 5: the effect of C18H17NO6 and its combination with Scutellarin on the cell cycle of glioma cells by flow cytometry analysis. Supplementary Data 6: (a) the effect of C18H17NO6 and its combination with Scutellarin on the apoptosis of U251-the figures of TUNEL assay, (b) the effect of C18H17NO6 and its combination with Scutellarin on the apoptosis of LN229-the figures of TUNEL assay, and (c) the effect of C18H17NO6 and its combination with Scutellarin on the apoptosis rate of glioma cells by TUNEL assay. Supplementary Data 7: the effect of C18H17NO6 and its combination with Scutellarin on the apoptosis rate of glioma cells by flow cytometry analysis Supplementary Data 8: (a) the effect of C18H17NO6 and its combination with Scutellarin on the lateral transferred ability of U251-the figures of wound healing assay; (b) the effect of C18H17NO6 and its combination wit [file 6821219.f1.zip › Supplementary data 2/a. The cell viability of glioma cells at 24h by cck8 test.xls]

## Sheet: General_Info
General Info
Run information
	Session name				2017-8-16 CCK8 HE 24h
	Session creator				admin
	Run name				2017-8-16 CCK8 HE 24h
	Run creator				admin
	Run started				2017/8/16 11:32:24+08:00
	Total warnings				0
	Total errors				0
Instrument parameters
	Instrument name				VarioskanFlash
	Instrument version				4.00.53
	Instrument serial number				3001-2206
	Actual instrument temperature				27.6 27.5 27.3
	Dispenser				1 2
	LumiSens module				1511-01
	LumiSens scaling factor				0.579
SW Parameters
	Run Software Version				SkanIt Software 2.4.5 RE for Varioskan Flash
	Current Software Version				SkanIt Software 2.4.5 RE for Varioskan Flash

## Sheet: U251-Inhibition Rate
OD Value								Average OD Value		Inhibition Rate
C18H17NO6							blank control	0.16756		C18H17NO6
blank control	Control(0.15%DMSO)	Normal	C18H17NO6 1uM	C18H17NO6 3uM	C18H17NO6 5uM		normal	1.84348		control(0.15%DMSO)	normal	C18H17NO6 1uM	C18H17NO6 3uM	C18H17NO6 5uM
0.167193	1.75292	1.90075	1.72643	1.20379	0.947959		control	1.71811		5.40379	0	-0.5368	33.17	49.6694
0.167563	1.73167	1.76782	1.74641	1.13588	0.968897		normal-Ab	1.67592		6.67174	0	-1.82538	37.5498	48.3191
0.167923	1.66973	1.86188	1.68688	1.12258	0.935031		Ac-Ab	1.55055		10.3676	0	2.01391	38.4075	50.5032
C18H17NO6+SCU										C18H17NO6+SCU
		SCU 200uM	C18H17NO6 1uM+SCU 200uM	C18H17NO6 3uM+SCU 200uM	C18H17NO6 5uM+SCU 200uM						SCU 200uM	C18H17NO6 1uM+SCU 200uM	C18H17NO6 3uM+SCU 200uM	C18H17NO6 5uM+SCU 200uM
		1.70989	1.62331	1.3619	1.03128						0.529921	6.11376	22.973	44.2958
		1.62869	1.56139	1.28233	0.988637						5.76678	10.1072	28.1047	47.046
		1.61879	1.4705	1.30533	0.91671						6.40527	15.969	26.6214	51.6848

## Sheet: LN229-Inhibition Rate
OD Value								Average OD Value		Inhibition Rate
C18H17NO6							blank control	0.170254		C18H17NO6
blank control	control(0.15%DMSO)	normal	C18H17NO6 1uM	C18H17NO6 3uM	C18H17NO6 5uM		normal	1.70114		control(0.15%DMSO)	normal	C18H17NO6 1uM	C18H17NO6 3uM	C18H17NO6 5uM
0.164289	1.56711	1.69414	1.30446	0.974821	0.848752		control	1.53021		8.75506	0	16.5998	40.8388	50.1088
0.174645	1.47736	1.70473	1.3731	0.94164	0.887733		normal-Ab	1.53089		14.6177	0	11.5526	43.2786	47.2425
0.171829	1.54616	1.70455	1.36616	1.07889	0.883364		Ac-Ab	1.35996		10.1236	0	12.0629	33.1864	47.5638
C18H17NO6+SCU										C18H17NO6+SCU
blank control	control(0.03%+0.15%DMSO)	SCU 200uM	C18H17NO6 1uM+SCU 200uM	C18H17NO6 3uM+SCU 200uM	C18H17NO6 5uM+SCU 200uM		blank control	0.170254			SCU 200uM	C18H17NO6 1uM+SCU 200uM	C18H17NO6 3uM+SCU 200uM	C18H17NO6 5uM+SCU 200uM
0.164289	1.51205	1.29304	1.22234	1.00861	0.852536		normal	1.70114			14.0361	19.4491	35.8129	47.7624
0.174645	1.39444	1.27773	1.22092	0.997344	0.855113		control	1.47637			15.2082	19.5578	36.6755	47.5651
0.171829	1.52261	1.26224	1.31396	0.995987	0.766644		normal-Ab	1.53089			16.3942	12.4344	36.7794	54.3386
							Ac-Ab	1.30611

## Sheet: U251-Cell viability
OD Value								Average OD Value		Cell Viability
C18H17NO6							blank control	0.16756		C18H17NO6
blank control	control(0.15%DMSO)	normal	C18H17NO6 1uM	C18H17NO6 3uM	C18H17NO6 5uM		normal	1.84348		control(0.15%DMSO)	normal	C18H17NO6 1uM	C18H17NO6 3uM	C18H17NO6 5uM
0.167193	1.75292	1.90075	1.72643	1.20379	0.947959		control	1.71811		94.5962	100	100.537	66.83	50.3306
0.167563	1.73167	1.76782	1.74641	1.13588	0.968897		normal-Ab	1.67592		93.3283	100	101.825	62.4502	51.6809
0.167923	1.66973	1.86188	1.68688	1.12258	0.935031		Ac-Ab	1.55055		89.6324	100	97.9861	61.5925	49.4968
C18H17NO6+SCU										C18H17NO6+SCU
		SCU 200uM	C18H17NO6 1uM+SCU 200uM	C18H17NO6 3uM+SCU 200uM	C18H17NO6 5uM+SCU 200uM						SCU 200uM	C18H17NO6 1uM+SCU 200uM	C18H17NO6 3uM+SCU 200uM	C18H17NO6 5uM+SCU 200uM
		1.70989	1.62331	1.3619	1.03128						99.4701	93.8862	77.027	55.7042
		1.62869	1.56139	1.28233	0.988637						94.2332	89.8928	71.8953	52.954
		1.61879	1.4705	1.30533	0.91671						93.5947	84.031	73.3786	48.3152

## Sheet: LN229-Cell viability
OD Value								Average OD Value		Cell Viability
C18H17NO6							blank control	0.170254		C18H17NO6
blank control	control(0.15%DMSO)	normal	C18H17NO6 1uM	C18H17NO6 3uM	C18H17NO6 5uM		normal	1.70114		control(0.15%DMSO)	normal	C18H17NO6 1uM	C18H17NO6 3uM	C18H17NO6 5uM
0.164289	1.56711	1.69414	1.30446	0.974821	0.848752		control	1.53021		91.2449	100	83.4002	59.1612	49.8912
0.174645	1.47736	1.70473	1.3731	0.94164	0.887733		normal-Ab	1.53089		85.3823	100	88.4474	56.7214	52.7575
0.171829	1.54616	1.70455	1.36616	1.07889	0.883364		Ac-Ab	1.35996		89.8764	100	87.9371	66.8136	52.4362
C18H17NO6+SCU										C18H17NO6+SCU
blank control	control(0.03%+0.15%DMSO)	SCU 200uM	C18H17NO6 1uM+SCU 200uM	C18H17NO6 3uM+SCU 200uM	C18H17NO6 5uM+SCU 200uM		blank control	0.170254			SCU 200uM	C18H17NO6 1uM+SCU 200uM	C18H17NO6 3uM+SCU 200uM	C18H17NO6 5uM+SCU 200uM
0.164289	1.51205	1.29304	1.22234	1.00861	0.852536		normal	1.70114			85.9639	80.5509	64.1871	52.2376
0.174645	1.39444	1.27773	1.22092	0.997344	0.855113		control	1.47637			84.7918	80.4422	63.3245	52.4349
0.171829	1.52261	1.26224	1.31396	0.995987	0.766644		normal-Ab	1.53089			83.6058	87.5656	63.2206	45.6614
							Ac-Ab	1.30611
