# Supplementary material for: C18H17NO6 and Its Combination with Scutellarin Suppress the Proliferation and Induce the Apoptosis of Human Glioma Cells via Upregulation of Fas-Associated Factor 1 Expression
Source: Biomed Res Int. 2019 Feb 20;2019:6821219. doi: 10.1155/2019/6821219 (PMC6402243; doi:10.1155/2019/6821219)
Supplement: Supplementary Materials — Supplementary Data 1: (a) the inhibition rate of C18H17NO6 on glioma cells by CCK8 test; (b) the inhibition rate of Scutellarin on glioma cells by CCK8 test. Supplementary Data 2: (a) the cell viability of glioma cells intervened by C18H17NO6 and its combination with Scutellarin for 24h with cck8 test, (b) the cell viability of glioma cells intervened by C18H17NO6 and its combination with Scutellarin for 48h with cck8 test, and (c) the cell viability of glioma cells intervened by C18H17NO6 and its combination with Scutellarin for 72h with cck8 test. Supplementary Data 3: the clone count of LN229 cell intervened by C18H17NO6 and its combination with Scutellarin for 48h. Supplementary Data 4: (a) the effect of C18H17NO6 and its combination with Scutellarin on the proliferation of U251-the figures of EdU incorporation assay, (b) the effect of C18H17NO6 and its combination with Scutellarin on the proliferation of LN229-the figures of EdU incorporation assay, and (c) the effect of C18H17NO6 and its combination with Scutellarin on the proliferation rate of glioma cells by EdU incorporation assay. Supplementary Data 5: the effect of C18H17NO6 and its combination with Scutellarin on the cell cycle of glioma cells by flow cytometry analysis. Supplementary Data 6: (a) the effect of C18H17NO6 and its combination with Scutellarin on the apoptosis of U251-the figures of TUNEL assay, (b) the effect of C18H17NO6 and its combination with Scutellarin on the apoptosis of LN229-the figures of TUNEL assay, and (c) the effect of C18H17NO6 and its combination with Scutellarin on the apoptosis rate of glioma cells by TUNEL assay. Supplementary Data 7: the effect of C18H17NO6 and its combination with Scutellarin on the apoptosis rate of glioma cells by flow cytometry analysis Supplementary Data 8: (a) the effect of C18H17NO6 and its combination with Scutellarin on the lateral transferred ability of U251-the figures of wound healing assay; (b) the effect of C18H17NO6 and its combination wit [file 6821219.f1.zip › Supplementary data 2/b. The cell viability of glioma cells at 48h by cck8 test.xls]

## Sheet: General_Info
General Info
Run information
	Session name				2017-8-16 CCK8 HE 24h
	Session creator				admin
	Run name				2017-8-17 CCK8 aucan HE 48h
	Run creator				admin
	Run started				2017/8/17 11:14:27+08:00
	Total warnings				0
	Total errors				0
Instrument parameters
	Instrument name				VarioskanFlash
	Instrument version				4.00.53
	Instrument serial number				3001-2206
	Actual instrument temperature				28.2 27.8 27.6
	Dispenser				1 2
	LumiSens module				1511-01
	LumiSens scaling factor				0.579
SW Parameters
	Run Software Version				SkanIt Software 2.4.5 RE for Varioskan Flash
	Current Software Version				SkanIt Software 2.4.5 RE for Varioskan Flash

## Sheet: U251-Inhibition Rate
OD Value								Average OD Value		Inhibition Rate
C18H17NO6							blank control	0.165265		C18H17NO6
blank control	control(0.15%DMSO)	normal	C18H17NO6 1uM	C18H17NO6 3uM	C18H17NO6 5uM		normal	2.3306		control(0.15%DMSO)	normal	C18H17NO6 1uM	C18H17NO6 3uM	C18H17NO6 5uM
0.16411	2.21242	2.2997	2.26209	1.0326	0.802311		control	2.20902		5.78233	0	-2.59669	57.5617	68.8296
0.169333	2.24529	2.33716	2.13992	0.996789	0.88883		normal-Ab	2.16533		4.17402	0	3.38103	59.3139	64.5963
0.162351	2.16935	2.35493	2.17428	1.00477	0.8607		Ac-Ab	2.04376		7.88972	0	1.69981	58.9234	65.9727
C18H17NO6+SCU										C18H17NO6+SCU
blank control	control(0.03%+0.15%DMSO)	SCU 200uM	C18H17NO6 1uM+SCU 200uM	C18H17NO6 3uM+SCU 200uM	C18H17NO6 5uM+SCU 200uM		blank control	0.165265			SCU 200uM	C18H17NO6 1uM+SCU 200uM	C18H17NO6 3uM+SCU 200uM	C18H17NO6 5uM+SCU 200uM
0.16411	2.28725	2.25105	2.17193	1.41534	0.850255		normal	2.3306			0.721895	4.48781	40.4996	67.3962
0.169333	2.16757	1.98915	2.10749	1.54937	0.796278		control	2.26622			13.1877	7.55499	34.1201	69.9654
0.162351	2.34383	2.00945	2.05906	1.41739	0.753959		normal-Ab	2.16533			12.2214	9.86013	40.402	71.9796
							Ac-Ab	2.10095

## Sheet: LN229-Inhibition Rate
OD Value									Average OD Value		Inhibition Rate
C18H17NO6								blank control	0.17041		C18H17NO6
blank control	control(0.15%DMSO)	normal	C18H17NO6 1uM	C18H17NO6 3uM	C18H17NO6 5uM			normal	2.15847		control(0.15%DMSO)	normal	C18H17NO6 1uM	C18H17NO6 3uM	C18H17NO6 5uM
0.169055	2.14683	2.20576	2.1453	1.07696	1.07263			control	2.13313		0.585495	0	-0.620058	53.8115	54.0322
0.169381	2.09001	2.15659	2.08724	1.1362	1.10163			normal-Ab	1.98806		3.44356	0	2.33808	50.7933	52.5546
0.172794	2.16255	2.11306	1.95781	1.13469	1.0261			Ac-Ab	1.96272		-0.205225	0	8.9325	50.8702	56.4028
C18H17NO6+SCU											C18H17NO6+SCU
blank control	control(0.03%+0.15%DMSO)	SCU 200uM	C18H17NO6 1uM+SCU 200uM	C18H17NO6 3uM+SCU 200uM	C18H17NO6 5uM+SCU 200uM			blank control	0.17041			SCU 200uM	C18H17NO6 1uM+SCU 200uM	C18H17NO6 3uM+SCU 200uM	C18H17NO6 5uM+SCU 200uM
0.169055	1.87611	1.71138	1.64067	0.923895	0.925567			normal	2.15847			15.8749	19.7351	58.8655	58.7742
0.169381	2.01491	1.66238	1.61301	0.932825	0.745366			control	2.00217			18.5499	21.2451	58.378	68.6118
0.172794	2.11549	1.83702	1.55157	1.06679	0.82892			normal-Ab	1.98806			9.01592	24.5993	51.0645	64.0504
								Ac-Ab	1.83176

## Sheet: U251-Cell viability
OD Value									Average OD Value		Cell Viability
C18H17NO6								blank control	0.165265		C18H17NO6
blank control	control(0.15%DMSO)	normal	C18H17NO6 1uM	C18H17NO6 3uM	C18H17NO6 5uM			normal	2.3306		control(0.15%DMSO)	normal	C18H17NO6 1uM	C18H17NO6 3uM	C18H17NO6 5uM
0.16411	2.21242	2.2997	2.26209	1.0326	0.802311			control	2.20902		100.166	100	102.597	42.4383	31.1704
0.169333	2.24529	2.33716	2.13992	0.996789	0.88883			normal-Ab	2.16533		101.775	100	96.619	40.6861	35.4037
0.162351	2.16935	2.35493	2.17428	1.00477	0.8607			Ac-Ab	2.04376		98.059	100	98.3002	41.0766	34.0273
C18H17NO6+SCU											C18H17NO6+SCU
blank control	control(0.03%+0.15%DMSO)	SCU 200uM	C18H17NO6 1uM+SCU 200uM	C18H17NO6 3uM+SCU 200uM	C18H17NO6 5uM+SCU 200uM			blank control	0.165265			SCU 200uM	C18H17NO6 1uM+SCU 200uM	C18H17NO6 3uM+SCU 200uM	C18H17NO6 5uM+SCU 200uM
0.16411	2.28725	2.25105	2.17193	1.41534	0.850255			normal	2.3306			99.2781	95.5122	59.5004	32.6038
0.169333	2.16757	1.98915	2.10749	1.54937	0.796278			control	2.26622			86.8123	92.445	65.8799	30.0346
0.162351	2.34383	2.00945	2.05906	1.41739	0.753959			normal-Ab	2.16533			87.7786	90.1399	59.598	28.0204
								Ac-Ab	2.10095

## Sheet: LN229-Cell viability
OD Value									Average OD Value		Cell Viability
C18H17NO6								blank control	0.17041		C18H17NO6
blank control	control(0.15%DMSO)	normal	C18H17NO6 1uM	C18H17NO6 3uM	C18H17NO6 5uM			normal	2.15847		control(0.15%DMSO)	normal	C18H17NO6 1uM	C18H17NO6 3uM	C18H17NO6 5uM
0.169055	2.14683	2.20576	2.1453	1.07696	1.07263			control	2.13313		99.4145	102.379	100.62	46.1885	45.9678
0.169381	2.09001	2.15659	2.08724	1.1362	1.10163			normal-Ab	1.98806		96.5564	99.9054	97.6619	49.2067	47.4454
0.172794	2.16255	2.11306	1.95781	1.13469	1.0261			Ac-Ab	1.96272		100.205	97.7159	91.0675	49.1298	43.5972
C18H17NO6+SCU											C18H17NO6+SCU
blank control	control(0.03%+0.15%DMSO)	SCU 200uM	C18H17NO6 1uM+SCU 200uM	C18H17NO6 3uM+SCU 200uM	C18H17NO6 5uM+SCU 200uM			blank control	0.17041			SCU 200uM	C18H17NO6 1uM+SCU 200uM	C18H17NO6 3uM+SCU 200uM	C18H17NO6 5uM+SCU 200uM
0.169055	1.87611	1.71138	1.64067	0.923895	0.925567			normal	2.15847			84.1251	80.2649	41.1345	41.2258
0.169381	2.01491	1.66238	1.61301	0.932825	0.745366			control	2.00217			81.4501	78.7549	41.622	31.3882
0.172794	2.11549	1.83702	1.55157	1.06679	0.82892			normal-Ab	1.98806			90.9841	75.4007	48.9355	35.9496
								Ac-Ab	1.83176
