# Supplementary material for: C18H17NO6 and Its Combination with Scutellarin Suppress the Proliferation and Induce the Apoptosis of Human Glioma Cells via Upregulation of Fas-Associated Factor 1 Expression
Source: Biomed Res Int. 2019 Feb 20;2019:6821219. doi: 10.1155/2019/6821219 (PMC6402243; doi:10.1155/2019/6821219)
Supplement: Supplementary Materials — Supplementary Data 1: (a) the inhibition rate of C18H17NO6 on glioma cells by CCK8 test; (b) the inhibition rate of Scutellarin on glioma cells by CCK8 test. Supplementary Data 2: (a) the cell viability of glioma cells intervened by C18H17NO6 and its combination with Scutellarin for 24h with cck8 test, (b) the cell viability of glioma cells intervened by C18H17NO6 and its combination with Scutellarin for 48h with cck8 test, and (c) the cell viability of glioma cells intervened by C18H17NO6 and its combination with Scutellarin for 72h with cck8 test. Supplementary Data 3: the clone count of LN229 cell intervened by C18H17NO6 and its combination with Scutellarin for 48h. Supplementary Data 4: (a) the effect of C18H17NO6 and its combination with Scutellarin on the proliferation of U251-the figures of EdU incorporation assay, (b) the effect of C18H17NO6 and its combination with Scutellarin on the proliferation of LN229-the figures of EdU incorporation assay, and (c) the effect of C18H17NO6 and its combination with Scutellarin on the proliferation rate of glioma cells by EdU incorporation assay. Supplementary Data 5: the effect of C18H17NO6 and its combination with Scutellarin on the cell cycle of glioma cells by flow cytometry analysis. Supplementary Data 6: (a) the effect of C18H17NO6 and its combination with Scutellarin on the apoptosis of U251-the figures of TUNEL assay, (b) the effect of C18H17NO6 and its combination with Scutellarin on the apoptosis of LN229-the figures of TUNEL assay, and (c) the effect of C18H17NO6 and its combination with Scutellarin on the apoptosis rate of glioma cells by TUNEL assay. Supplementary Data 7: the effect of C18H17NO6 and its combination with Scutellarin on the apoptosis rate of glioma cells by flow cytometry analysis Supplementary Data 8: (a) the effect of C18H17NO6 and its combination with Scutellarin on the lateral transferred ability of U251-the figures of wound healing assay; (b) the effect of C18H17NO6 and its combination wit [file 6821219.f1.zip › Supplementary data 2/c. The cell viability of glioma cells at 72h by cck8 test.xls]

## Sheet: General_Info
General Info
Run information
	Session name				2017-8-16 CCK8 HE 24h
	Session creator				admin
	Run name				2017-8-18cck8-Aucan-72h
	Run creator				admin
	Run started				2017/8/18 11:17:23+08:00
	Total warnings				0
	Total errors				0
Instrument parameters
	Instrument name				VarioskanFlash
	Instrument version				4.00.53
	Instrument serial number				3001-2206
	Actual instrument temperature				27.7 27.2 27.1
	Dispenser				1 2
	LumiSens module				1511-01
	LumiSens scaling factor				0.579
SW Parameters
	Run Software Version				SkanIt Software 2.4.5 RE for Varioskan Flash
	Current Software Version				SkanIt Software 2.4.5 RE for Varioskan Flash

## Sheet: U251-Inhibition Rate
OD Value									Average OD Value		Inhibition Rate
C18H17NO6								blank control	0.178143		C18H17NO6
blank control	control(0.15%DMSO)	normal	C18H17NO6 1uM	C18H17NO6 3uM	C18H17NO6 5uM			normal	2.50052		control(0.15%DMSO)	normal	C18H17NO6 1uM	C18H17NO6 3uM	C18H17NO6 5uM
0.178757	2.493	2.52949	2.53926	1.15079	0.939641			control	2.50818		0.323806	0	-1.33403	58.2561	67.3182
0.175995	2.49933	2.48385	2.41809	1.1045	0.972684			normal-Ab	2.32238		0.0512406	0	3.86633	60.2428	65.9
0.179678	2.5322	2.48822	2.49632	1.07914	0.83606			Ac-Ab	2.33003		-1.36412	0	0.508863	61.3312	71.7636
C18H17NO6+SCU											C18H17NO6+SCU
blank control	control(0.03%+0.15%DMSO)	SCU 200uM	C18H17NO6 1uM+SCU 200uM	C18H17NO6 3uM+SCU 200uM	C18H17NO6 5uM+SCU 200uM			blank control	0.178143			SCU 200uM	C18H17NO6 1uM+SCU 200uM	C18H17NO6 3uM+SCU 200uM	C18H17NO6 5uM+SCU 200uM
0.178757	2.46436	2.50352	2.48732	1.7838	0.761815			normal	2.50052			-0.812584	-0.110262	30.3896	74.6959
0.175995	2.54951	2.40146	2.46196	1.93012	0.78199			control	2.48478			3.61205	0.989176	24.0462	73.8213
0.179678	2.44046	2.44636	2.37124	1.83668	0.875906			normal-Ab	2.32238			1.66549	4.92218	28.0971	69.7497
								Ac-Ab	2.30663

## Sheet: LN229-Inhibition Rate
OD Value									Average OD Value		Inhibition Rate
C18H17NO6								blank control	0.174679		C18H17NO6
blank control	control(0.15%DMSO)	normal	C18H17NO6 1uM	C18H17NO6 3uM	C18H17NO6 5uM			normal	2.45969		control(0.15%DMSO)	normal	C18H17NO6 1uM	C18H17NO6 3uM	C18H17NO6 5uM
0.174083	2.42842	2.46159	2.41244	1.38398	1.18662			control	2.38633		1.36834	0	-1.18057	45.3213	54.245
0.175018	2.39384	2.47707	2.29712	1.40058	1.18189			normal-Ab	2.28501		2.88168	0	4.03364	44.5708	54.4589
0.174936	2.33673	2.4404	2.3196	1.35718	1.12318			Ac-Ab	2.21165		5.38102	0	3.0172	46.5331	57.1134
C18H17NO6+SCU											C18H17NO6+SCU
blank control	control(0.03%+0.15%DMSO)	SCU 200uM	C18H17NO6 1uM+SCU 200uM	C18H17NO6 3uM+SCU 200uM	C18H17NO6 5uM+SCU 200uM			blank control	0.174679			SCU 200uM	C18H17NO6 1uM+SCU 200uM	C18H17NO6 3uM+SCU 200uM	C18H17NO6 5uM+SCU 200uM
0.174083	2.1603	2.05384	1.94701	1.11543	0.980359			normal	2.45969			7.58138	12.8354	53.7331	60.376
0.175018	2.22479	1.94795	1.91998	1.11928	0.944652			control	2.20799			12.7891	14.1647	53.5438	62.1321
0.174936	2.23889	1.99525	1.70667	1.08039	1.00962			normal-Ab	2.28501			10.4629	24.6555	55.4564	58.9369
								Ac-Ab	2.03331

## Sheet: U251-Cell viability
OD Value										Average OD Value		Cell Viability
C18H17NO6									blank control	0.178143		C18H17NO6
blank control		control(0.15%DMSO)	normal	C18H17NO6 1uM	C18H17NO6 3uM	C18H17NO6 5uM			normal	2.50052		control(0.15%DMSO)	normal	C18H17NO6 1uM	C18H17NO6 3uM	C18H17NO6 5uM
0.178757		2.493	2.52949	2.53926	1.15079	0.939641			control	2.50818		99.6762	101.247	101.334	41.7439	32.6818
0.175995		2.49933	2.48385	2.41809	1.1045	0.972684			normal-Ab	2.32238		99.9488	99.2822	96.1337	39.7572	34.1
0.179678		2.5322	2.48822	2.49632	1.07914	0.83606			Ac-Ab	2.33003		101.364	99.4704	99.4911	38.6688	28.2364
C18H17NO6+SCU												C18H17NO6+SCU
blank control		control(0.03%+0.15%DMSO)	SCU 200uM	C18H17NO6 1uM+SCU 200uM	C18H17NO6 3uM+SCU 200uM	C18H17NO6 5uM+SCU 200uM			blank control	0.178143			SCU 200uM	C18H17NO6 1uM+SCU 200uM	C18H17NO6 3uM+SCU 200uM	C18H17NO6 5uM+SCU 200uM
0.178757		2.46436	2.50352	2.48732	1.7838	0.761815			normal	2.50052			100.813	100.11	69.6104	25.3041
0.175995		2.54951	2.40146	2.46196	1.93012	0.78199			control	2.48478			96.388	99.0108	75.9538	26.1787
0.179678		2.44046	2.44636	2.37124	1.83668	0.875906			normal-Ab	2.32238			98.3345	95.0778	71.9029	30.2503
									Ac-Ab	2.30663

## Sheet: LN229-Cell viability
OD Value									Average OD Value		Cell Viability
C18H17NO6								blank control	0.174679		C18H17NO6
blank control	control(0.15%DMSO)	normal	C18H17NO6 1uM	C18H17NO6 3uM	C18H17NO6 5uM			normal	2.45969		control(0.15%DMSO)	normal	C18H17NO6 1uM	C18H17NO6 3uM	C18H17NO6 5uM
0.174083	2.42842	2.46159	2.41244	1.38398	1.18662			control	2.38633		98.6317	100.083	101.181	54.6787	45.755
0.175018	2.39384	2.47707	2.29712	1.40058	1.18189			normal-Ab	2.28501		97.1183	100.761	95.9664	55.4292	45.5411
0.174936	2.33673	2.4404	2.3196	1.35718	1.12318			Ac-Ab	2.21165		94.619	99.1559	96.9828	53.4669	42.8866
C18H17NO6+SCU											C18H17NO6+SCU
blank control	control(0.03%+0.15%DMSO)	SCU 200uM	C18H17NO6 1uM+SCU 200uM	C18H17NO6 3uM+SCU 200uM	C18H17NO6 5uM+SCU 200uM			blank control	0.174679			SCU 200uM	C18H17NO6 1uM+SCU 200uM	C18H17NO6 3uM+SCU 200uM	C18H17NO6 5uM+SCU 200uM
0.174083	2.1603	2.05384	1.94701	1.11543	0.980359			normal	2.45969			92.4186	87.1646	46.2669	39.624
0.175018	2.22479	1.94795	1.91998	1.11928	0.944652			control	2.20799			87.2109	85.8353	46.4562	37.8679
0.174936	2.23889	1.99525	1.70667	1.08039	1.00962			normal-Ab	2.28501			89.5371	75.3445	44.5436	41.0631
								Ac-Ab	2.03331
