# Supplementary material for: C18H17NO6 and Its Combination with Scutellarin Suppress the Proliferation and Induce the Apoptosis of Human Glioma Cells via Upregulation of Fas-Associated Factor 1 Expression
Source: Biomed Res Int. 2019 Feb 20;2019:6821219. doi: 10.1155/2019/6821219 (PMC6402243; doi:10.1155/2019/6821219)
Supplement: Supplementary Materials — Supplementary Data 1: (a) the inhibition rate of C18H17NO6 on glioma cells by CCK8 test; (b) the inhibition rate of Scutellarin on glioma cells by CCK8 test. Supplementary Data 2: (a) the cell viability of glioma cells intervened by C18H17NO6 and its combination with Scutellarin for 24h with cck8 test, (b) the cell viability of glioma cells intervened by C18H17NO6 and its combination with Scutellarin for 48h with cck8 test, and (c) the cell viability of glioma cells intervened by C18H17NO6 and its combination with Scutellarin for 72h with cck8 test. Supplementary Data 3: the clone count of LN229 cell intervened by C18H17NO6 and its combination with Scutellarin for 48h. Supplementary Data 4: (a) the effect of C18H17NO6 and its combination with Scutellarin on the proliferation of U251-the figures of EdU incorporation assay, (b) the effect of C18H17NO6 and its combination with Scutellarin on the proliferation of LN229-the figures of EdU incorporation assay, and (c) the effect of C18H17NO6 and its combination with Scutellarin on the proliferation rate of glioma cells by EdU incorporation assay. Supplementary Data 5: the effect of C18H17NO6 and its combination with Scutellarin on the cell cycle of glioma cells by flow cytometry analysis. Supplementary Data 6: (a) the effect of C18H17NO6 and its combination with Scutellarin on the apoptosis of U251-the figures of TUNEL assay, (b) the effect of C18H17NO6 and its combination with Scutellarin on the apoptosis of LN229-the figures of TUNEL assay, and (c) the effect of C18H17NO6 and its combination with Scutellarin on the apoptosis rate of glioma cells by TUNEL assay. Supplementary Data 7: the effect of C18H17NO6 and its combination with Scutellarin on the apoptosis rate of glioma cells by flow cytometry analysis Supplementary Data 8: (a) the effect of C18H17NO6 and its combination with Scutellarin on the lateral transferred ability of U251-the figures of wound healing assay; (b) the effect of C18H17NO6 and its combination wit [file 6821219.f1.zip › Supplementary data 4/c. The poliferation rate of glioma cells by EdU incororation assay.xlsx]

## Sheet: U251
Effect of C18H17NO6 and its combination with Scutellarin on proliferation of U251 cell
Group	count	poliferation rate (%)
Normal	1029	19.14
	1134	19.4
	1050	23.52
Control	1242	23.19
	1275	19.92
	1031	22.02
C18H17NO6 1μM	1074	19.93
	1058	19.19
	1170	14.19
C18H17NO6 3μM	593	0.17
	907	0.44
	466	0.43
C18H17NO6 5μM	1673	0.06
	526	0.19
	778	0
SCU 200μM	608	2.8
	598	1.84
	394	4.57
C18H17NO6 1μM+SCU 200μM	504	6.35
	538	9.11
	425	7.76
C18H17NO6 3μM+SCU 200μM	843	0.12
	1146	0.09
	1208	0
C18H17NO6 5μM+SCU 200μM	4458	0.02
	2844	0
	1275	0.08

## Sheet: LN229
Effect of C18H17NO6 and its combination with Scutellarin on proliferation of LN229 cell
Group	count	poliferation rate (%)
Normal	3931	7.17
	2566	15.35
	2591	20.38
Control	2708	19.39
	2441	16.43
	2716	12.11
C18H17NO6 1μM	2137	14.83
	2725	9.17
	2382	11.96
C18H17NO6 3μM	1064	0.09
	1005	0.1
	963	0.21
C18H17NO6 5μM	890	0
	864	0
	769	0
SCU 200μM	9016	1.41
	1532	13.38
	1606	15.82
C18H17NO6 1μM+SCU 200μM	953	5.67
	1537	10.54
	2031	9.01
C18H17NO6 3μM+SCU 200μM	1073	0.09
	950	0.84
	779	0.13
C18H17NO6 5μM+SCU 200μM	477	0
	819	0
	693	0.29
