# Supplementary material for: C18H17NO6 and Its Combination with Scutellarin Suppress the Proliferation and Induce the Apoptosis of Human Glioma Cells via Upregulation of Fas-Associated Factor 1 Expression
Source: Biomed Res Int. 2019 Feb 20;2019:6821219. doi: 10.1155/2019/6821219 (PMC6402243; doi:10.1155/2019/6821219)
Supplement: Supplementary Materials — Supplementary Data 1: (a) the inhibition rate of C18H17NO6 on glioma cells by CCK8 test; (b) the inhibition rate of Scutellarin on glioma cells by CCK8 test. Supplementary Data 2: (a) the cell viability of glioma cells intervened by C18H17NO6 and its combination with Scutellarin for 24h with cck8 test, (b) the cell viability of glioma cells intervened by C18H17NO6 and its combination with Scutellarin for 48h with cck8 test, and (c) the cell viability of glioma cells intervened by C18H17NO6 and its combination with Scutellarin for 72h with cck8 test. Supplementary Data 3: the clone count of LN229 cell intervened by C18H17NO6 and its combination with Scutellarin for 48h. Supplementary Data 4: (a) the effect of C18H17NO6 and its combination with Scutellarin on the proliferation of U251-the figures of EdU incorporation assay, (b) the effect of C18H17NO6 and its combination with Scutellarin on the proliferation of LN229-the figures of EdU incorporation assay, and (c) the effect of C18H17NO6 and its combination with Scutellarin on the proliferation rate of glioma cells by EdU incorporation assay. Supplementary Data 5: the effect of C18H17NO6 and its combination with Scutellarin on the cell cycle of glioma cells by flow cytometry analysis. Supplementary Data 6: (a) the effect of C18H17NO6 and its combination with Scutellarin on the apoptosis of U251-the figures of TUNEL assay, (b) the effect of C18H17NO6 and its combination with Scutellarin on the apoptosis of LN229-the figures of TUNEL assay, and (c) the effect of C18H17NO6 and its combination with Scutellarin on the apoptosis rate of glioma cells by TUNEL assay. Supplementary Data 7: the effect of C18H17NO6 and its combination with Scutellarin on the apoptosis rate of glioma cells by flow cytometry analysis Supplementary Data 8: (a) the effect of C18H17NO6 and its combination with Scutellarin on the lateral transferred ability of U251-the figures of wound healing assay; (b) the effect of C18H17NO6 and its combination wit [file 6821219.f1.zip › Supplementary data 6/c. The apoptosis rate of glioma cells by TUNEL Assay.xlsx]

## Sheet: U251
Effect of C18H17NO6 and its combination with Scutellarin on apoptosis of U251 cell by TUNEL assay
Group	total count/well	Apoptosis rate (%)
Normal	3404	3.11
	3215	1.8
	3356	2.455
Control	3429	2.62
	4350	3.91
	3187	1.33
C18H17NO6 1μM	3562	1.85
	3434	3.09
	3419	0.61
C18H17NO6 3μM	1608	6.09
	1783	5.665
	2193	5.24
C18H17NO6 5μM	1190	4.07
	1027	2.82
	1316	5.32
SCU 200μM	1436	5.93
	1559	3.78
	1349	8.08
C18H17NO6 1μM+SCU 200μM	1345	1.605
	1542	1.43
	1295	1.78
C18H17NO6 3μM+SCU 200μM	984	0
	909	11.77
	945	5.885
C18H17NO6 5μM+SCU 200μM	823	8.23
	988	9.41
	808	7.05

## Sheet: LN229
Effect of C18H17NO6 and its combination with Scutellarin on apoptosis of LN229 cell by TUNEL assay
Group	total count/well	Apoptosis rate (%)
Normal	6634	1.47
	6768	2.59
	6569	0.35
Control	6748	0.7
	6810	0.73
	6835	0.67
C18H17NO6 1μM	6900	0.19
	6810	0.155
	6616	0.12
C18H17NO6 3μM	2016	2.68
	2543	2.06
	3690	1.44
C18H17NO6 5μM	2185	1.24
	2098	2.24
	1925	1.74
SCU 200μM	1043	0.36
	4020	0.72
	132	0
C18H17NO6 1μM+SCU 200μM	4395	0.14
	4427	0.09
	4624	0.04
C18H17NO6 3μM+SCU 200μM	1896	0.44
	2148	0.88
	1968	0
C18H17NO6 5μM+SCU 200μM	1922	0.62
	1763	4.695
	1869	8.77
