# Supplementary material for: C18H17NO6 and Its Combination with Scutellarin Suppress the Proliferation and Induce the Apoptosis of Human Glioma Cells via Upregulation of Fas-Associated Factor 1 Expression
Source: Biomed Res Int. 2019 Feb 20;2019:6821219. doi: 10.1155/2019/6821219 (PMC6402243; doi:10.1155/2019/6821219)
Supplement: Supplementary Materials — Supplementary Data 1: (a) the inhibition rate of C18H17NO6 on glioma cells by CCK8 test; (b) the inhibition rate of Scutellarin on glioma cells by CCK8 test. Supplementary Data 2: (a) the cell viability of glioma cells intervened by C18H17NO6 and its combination with Scutellarin for 24h with cck8 test, (b) the cell viability of glioma cells intervened by C18H17NO6 and its combination with Scutellarin for 48h with cck8 test, and (c) the cell viability of glioma cells intervened by C18H17NO6 and its combination with Scutellarin for 72h with cck8 test. Supplementary Data 3: the clone count of LN229 cell intervened by C18H17NO6 and its combination with Scutellarin for 48h. Supplementary Data 4: (a) the effect of C18H17NO6 and its combination with Scutellarin on the proliferation of U251-the figures of EdU incorporation assay, (b) the effect of C18H17NO6 and its combination with Scutellarin on the proliferation of LN229-the figures of EdU incorporation assay, and (c) the effect of C18H17NO6 and its combination with Scutellarin on the proliferation rate of glioma cells by EdU incorporation assay. Supplementary Data 5: the effect of C18H17NO6 and its combination with Scutellarin on the cell cycle of glioma cells by flow cytometry analysis. Supplementary Data 6: (a) the effect of C18H17NO6 and its combination with Scutellarin on the apoptosis of U251-the figures of TUNEL assay, (b) the effect of C18H17NO6 and its combination with Scutellarin on the apoptosis of LN229-the figures of TUNEL assay, and (c) the effect of C18H17NO6 and its combination with Scutellarin on the apoptosis rate of glioma cells by TUNEL assay. Supplementary Data 7: the effect of C18H17NO6 and its combination with Scutellarin on the apoptosis rate of glioma cells by flow cytometry analysis Supplementary Data 8: (a) the effect of C18H17NO6 and its combination with Scutellarin on the lateral transferred ability of U251-the figures of wound healing assay; (b) the effect of C18H17NO6 and its combination wit [file 6821219.f1.zip › Supplementary data 8/b. The transfered rate of U251 cells by Wound healing assay.xlsx]

## Sheet: U251
Effects of C18H17NO6 and its combination with Scutellarin on the transferred rate of U251 cell by wound healing assay
Group	Time point	The pixel of the scratch area										Transfered rate (%)
		1	2	3	4	5	6	7	8	9	10	1	2	3	4	5	6	7	8	9	10
Normal	0h	537970	783060	626528	639534	690022	374597	641582	394181	553591	405452	0	0	0	0	0	0	0	0	0	0
	12h	476230	718170	564692	556652	616809	312019	545282	382449	408998	320717	0.114765	0.0828672	0.0986963	0.129597	0.106102	0.167054	0.150098	0.029763	0.261191	0.208989
	24h	437842	665913	520421	522324	598435	292148	418837	345207	308652	303743	0.186122	0.149602	0.169357	0.183274	0.132731	0.220101	0.347181	0.124242	0.442455	0.250853
	36h	417022	646154	489537	481637	561365	295151	457084	321831	316030	264254	0.224823	0.174835	0.218651	0.246894	0.186453	0.212084	0.287567	0.183545	0.429127	0.348248
	48h	416291	605974	476937	456344	540529	275095	353848	298071	299667	228099	0.226182	0.226146	0.238762	0.286443	0.21665	0.265624	0.448476	0.243822	0.458685	0.43742
Control	0h	709335	871943	659750	885799	632638	921395	649524	852644	626393	569963	0	0	0	0	0	0	0	0	0	0
	12h	626065	755506	555069	746399	554883	855380	592466	789753	550132	492077	0.117392	0.133537	0.158668	0.157372	0.122906	0.0716468	0.0878459	0.07376	0.121746	0.136651
	24h	628100	771363	510364	730127	507752	844466	571853	771458	499960	469244	0.114523	0.115352	0.226428	0.175742	0.197405	0.0834919	0.119581	0.0952168	0.201843	0.176711
	36h	571464	700122	500667	703922	457239	827911	535206	701999	454347	436227	0.194367	0.197055	0.241126	0.205325	0.27725	0.101459	0.176003	0.17668	0.274661	0.23464
	48h	547961	705505	466413	652597	460962	783277	509621	690577	442032	388618	0.2275	0.190882	0.293046	0.263267	0.271365	0.149901	0.215393	0.190076	0.294322	0.31817
TMZ (positive control)	0h	753922	737441	742427	954140	898419	659156	890090	748484	884009	782882	0	0	0	0	0	0	0	0	0	0
	12h	689646	698489	613821	812313	764697	570494	780516	631414	756170	678638	0.0852555	0.0528205	0.173224	0.148644	0.148841	0.134508	0.123104	0.156409	0.144613	0.133154
	24h	670257	692337	622068	786619	790676	575284	775958	634078	767984	706874	0.110973	0.0611629	0.162116	0.175573	0.119925	0.127242	0.128225	0.15285	0.131249	0.0970874
	36h	675661	692314	610284	748620	791090	568908	758469	569765	700429	657115	0.103805	0.061194	0.177988	0.215398	0.119464	0.136914	0.147874	0.238775	0.207668	0.160646
	48h	660543	659313	634476	721759	772459	547534	762454	614650	743191	661118	0.123858	0.105945	0.145403	0.24355	0.140202	0.169341	0.143397	0.178807	0.159295	0.155533
C18H17NO6 1μM	0h	930377	572601	899419	628171	593884	584850	1021985	953302	593501	611348	0	0	0	0	0	0	0	0	0	0
	12h	801041	510138	771082	615391	517718	542879	917395	892637	558055	566505	0.139015	0.109086	0.142689	0.0203448	0.128251	0.0717637	0.10234	0.0636367	0.0597236	0.073351
	24h	788696	486284	754178	539825	509337	542639	893833	846837	551191	555284	0.152283	0.150745	0.161483	0.14064	0.142363	0.0721741	0.125395	0.11168	0.0712888	0.0917055
	36h	687535	471259	732538	510384	468397	540734	868278	812791	528427	543794	0.261015	0.176985	0.185543	0.187508	0.211299	0.0754313	0.1504	0.147394	0.109644	0.1105
	48h	669435	443091	698900	483669	471988	835569	792433	531549	524438	511105	0.280469	0.226178	0.222943	0.230036	0.205252	-0.428689	0.224614	0.442413	0.116365	0.16397
C18H17NO6 3μM	0h	462788	408628	793399	749118	806352	780457	825945	882013	419078	896759	0	0	0	0	0	0	0	0	0	0
	12h	427580	329678	654135	643873	684469	717279	733465	784779	384929	740444	0.076078	0.193208	0.175528	0.140492	0.151154	0.08095	0.111969	0.110241	0.081486	0.174311
	24h	384735	334312	721345	630060	679370	710616	766747	759979	369454	730427	0.168658	0.181867	0.0908169	0.158931	0.157477	0.0894873	0.0716731	0.138359	0.118412	0.185481
	36h	375366	347415	625994	612911	623760	683978	736778	699376	340787	658658	0.188903	0.149801	0.210997	0.181823	0.226442	0.123619	0.107958	0.207068	0.186817	0.265513
	48h	389520	328086	600767	610666	629029	678040	720147	676365	358187	668924	0.158319	0.197103	0.242793	0.18482	0.219908	0.131227	0.128093	0.233158	0.145298	0.254065
C18H17NO6 5μM	0h	619390	893220	613608	903122	598509	670286	665230	718539	563474	981408	0	0	0	0	0	0	0	0	0	0
	12h	542536	790497	529316	800909	517757	636782	590201	638295	500115	933297	0.12408	0.115003	0.137371	0.113177	0.134922	0.0499846	0.112787	0.111677	0.112444	0.0490224
	24h	557977	795491	524040	782108	512543	616190	597514	652511	497177	944884	0.0991508	0.109412	0.145969	0.133995	0.143634	0.0807058	0.101793	0.091892	0.117658	0.0372159
	36h	533928	790020	496536	760453	473211	590968	609353	622706	494168	937800	0.137978	0.115537	0.190793	0.157973	0.20935	0.118335	0.0839965	0.133372	0.122998	0.0444341
	48h	489761	754130	493164	736682	488986	599904	575723	593790	463668	890499	0.209285	0.155718	0.196288	0.184294	0.182993	0.105003	0.13455	0.173615	0.177126	0.0926312
SCU 200μM	0h	986316	753209	980996	752409	708223	628045	950031	655247	857375	926417	0	0	0	0	0	0	0	0	0	0
	12h	893626	620142	888672	642742	549627	508091	826219	548766	724471	775671	0.093976	0.176667	0.0941125	0.145755	0.223935	0.190996	0.130324	0.162505	0.155013	0.162719
	24h	783743	615562	861746	600741	492185	556507	785233	527858	662084	736142	0.205383	0.182747	0.12156	0.201577	0.305042	0.113906	0.173466	0.194414	0.227778	0.205388
	36h	723293	593097	734779	542924	443245	397240	731771	476129	598204	718995	0.266672	0.212573	0.250987	0.278419	0.374145	0.367498	0.22974	0.27336	0.302284	0.223897
	48h	764097	564714	749277	530065	438841	482223	688913	449728	562216	804393	0.225302	0.250256	0.236208	0.295509	0.380363	0.232184	0.274852	0.313651	0.344259	0.131716
C18H17NO6 1μM+SCU 200μM	0h	989184	544782	586736	884513	575765	742880	710656	1113375	1021785	1102422	0	0	0	0	0	0	0	0	0	0
	12h	856669	465099	547498	784052	499010	647756	637548	993426	875779	909612	0.133964	0.146266	0.0668751	0.113578	0.13331	0.128048	0.102874	0.107735	0.142893	0.174897
	24h	864617	471381	529904	671834	462382	616195	597598	917407	857881	832175	0.125929	0.134735	0.0968613	0.240448	0.196926	0.170532	0.15909	0.176013	0.160409	0.245139
	36h	847339	455068	497859	669156	470925	595592	586252	912645	764011	742505	0.143396	0.164679	0.151477	0.243475	0.182088	0.198266	0.175055	0.18029	0.252278	0.326478
	48h	820483	476335	479362	628451	452705	542524	579551	897378	838656	738456	0.170546	0.125641	0.183002	0.289495	0.213733	0.269702	0.184484	0.194002	0.179225	0.330151
C18H17NO6 3μM+SCU 200μM	0h	492253	978263	465351	945906	956772	911329	899420	846480	835380	1030486	0	0	0	0	0	0	0	0	0	0
	12h	474126	964279	443213	911478	867951	886500	883227	812376	865303	989759	0.0368246	0.0142947	0.0475727	0.0363969	0.092834	0.0272448	0.0180038	0.0402892	-0.0358196	0.0395221
	24h	468670	941685	454811	903260	906427	904027	878442	812935	824515	999904	0.0479083	0.0373908	0.0226496	0.0450848	0.0526196	0.00801247	0.0233239	0.0396288	0.0130061	0.0296773
	36h	461482	955147	471725	934013	875760	870523	858161	800067	931809	991735	0.0625105	0.0236296	-0.0136972	0.0125731	0.0846722	0.0447764	0.0458729	0.0548306	-0.115431	0.0376046
	48h	458986	911640	459061	905918	891728	926836	877109	798851	824664	978177	0.0675811	0.0681034	0.0135167	0.0422748	0.0679828	-0.0170158	0.024806	0.0562671	0.0128277	0.0507615
C18H17NO6 5μM+SCU 200μM	0h	595308	767167	623528	614654	806551	659829	718416	791713	875161	663634	0	0	0	0	0	0	0	0	0	0
	12h	572633	768868	582957	604971	762621	685080	717025	783022	851231	658053	0.0380895	-0.00221725	0.0650668	0.0157536	0.0544665	-0.038269	0.0019362	0.0109775	0.0273435	0.00840976
	24h	573751	758802	597985	600760	794158	681125	691074	779884	867270	645412	0.0362115	0.0109038	0.0409653	0.0226046	0.0153654	-0.032275	0.0380587	0.014941	0.00901663	0.0274579
	36h	592011	754819	594945	607427	814812	671670	696008	774582	856467	644126	0.00553831	0.0160956	0.0458408	0.0117578	-0.0102424	-0.0179456	0.0311908	0.0216379	0.0213606	0.0293957
	48h	584599	758183	601744	632772	804874	685214	715428	807540	864856	652433	0.017989	0.0117106	0.0349367	-0.0294767	0.00207922	-0.0384721	0.00415915	-0.0199908	0.011775	0.0168783
	0h					12h					24h
10--1新	1	595308	186.241	100	255	1	572633	173.265	121	255	1
	2	767167	188.41	87	255	2	768868	186.455	114	255	2
	3	623528	190.364	98	255	3	582957	178.723	121	255	3
	4	614654	191.178	113	255	4	604971	179.696	110	255	4
	5	806551	202.555	101	255	5	762621	193.953	111	255	5
	0h					12h					24h
10--2	1	659829	170.872	83	255	1	685080	177.407	94	255	1
	2	718416	178.476	128	243	2	717025	195.179	124	255	2
	3	791713	194.178	77	255	3	783022	198.854	95	255	3
	4	875161	206.193	118	255	4	851231	202.645	137	255	4
	5	663634	166.426	107	255	5	658053	172.429	109	255	5
																							161.249	100	255
																							166.566	86	253
																							202.75	116	255
																							195.612	123	255
																							205.709	120	255
																							194.227	103	255
																							169.42	100	255
																							190.093	120	255
																							188.886	102	255
																							168.941	91	255
17--1	0h					12h	1				24h是否图片有错
	1	540399	157.464	88	253	1	491640	148.099	103	221	1
	2	530494	159.204	87	236	2	496109	148.526	83	215	2
	3	960192	204.016	81	255	3	895045	178.691	106	255	3
	4	548149	202.865	114	255	4	481640	169.942	102	255	4
	5	1011116	200.781	100	255	5	950006	178.634	119	255	5
17--2	1	1033564	189.651	79	255	1	968377	172.456	107	255	1
	2	407682	170.978	104	240	2	377052	154.229	75	239	2
	3	437633	184.189	109	255	3	404385	167.916	115	251	3
	4	484511	182.637	52	255	4	416798	168.623	98	244	4
	5	974834	163.536	50	255	5	857630	148.02	93	230	5
																							192.473	55	255
																							204.799	110	255
																							165.551	81	255
																							153.981	89	255
																							183.969	109	255
																							144.272	37	229
																							140.497	72	207
																							124.278	56	203
																							193.723	84	255
																							140.461	82	226
	0h					12h					24h
19--1	1	889799	205.193	118	255	1	840821	177.289	88	255	1
	2	900445	209.201	113	255	2	860519	174.599	97	255	2
	3	841838	194.67	87	255	3	801629	172.015	92	255	3
	4	662392	182.491	93	255	4	633673	153.004	94	253	4
	5	689877	201.597	95	255	5	629979	168.865	108	255	5
19--2	1	893729	136.634	70	212	1	841002	142.192	81	212	1
	2	571595	133.353	64	207	2	538442	141.367	97	202	2
	3	726089	132.65	65	198	3	624335	125.289	65	206	3
	4	711896	182.207	78	236	4	683315	185.087	106	255	4
	5	564533	134.356	60	216	5	537849	143.312	91	199	5
