# Supplementary material for: C18H17NO6 and Its Combination with Scutellarin Suppress the Proliferation and Induce the Apoptosis of Human Glioma Cells via Upregulation of Fas-Associated Factor 1 Expression
Source: Biomed Res Int. 2019 Feb 20;2019:6821219. doi: 10.1155/2019/6821219 (PMC6402243; doi:10.1155/2019/6821219)
Supplement: Supplementary Materials — Supplementary Data 1: (a) the inhibition rate of C18H17NO6 on glioma cells by CCK8 test; (b) the inhibition rate of Scutellarin on glioma cells by CCK8 test. Supplementary Data 2: (a) the cell viability of glioma cells intervened by C18H17NO6 and its combination with Scutellarin for 24h with cck8 test, (b) the cell viability of glioma cells intervened by C18H17NO6 and its combination with Scutellarin for 48h with cck8 test, and (c) the cell viability of glioma cells intervened by C18H17NO6 and its combination with Scutellarin for 72h with cck8 test. Supplementary Data 3: the clone count of LN229 cell intervened by C18H17NO6 and its combination with Scutellarin for 48h. Supplementary Data 4: (a) the effect of C18H17NO6 and its combination with Scutellarin on the proliferation of U251-the figures of EdU incorporation assay, (b) the effect of C18H17NO6 and its combination with Scutellarin on the proliferation of LN229-the figures of EdU incorporation assay, and (c) the effect of C18H17NO6 and its combination with Scutellarin on the proliferation rate of glioma cells by EdU incorporation assay. Supplementary Data 5: the effect of C18H17NO6 and its combination with Scutellarin on the cell cycle of glioma cells by flow cytometry analysis. Supplementary Data 6: (a) the effect of C18H17NO6 and its combination with Scutellarin on the apoptosis of U251-the figures of TUNEL assay, (b) the effect of C18H17NO6 and its combination with Scutellarin on the apoptosis of LN229-the figures of TUNEL assay, and (c) the effect of C18H17NO6 and its combination with Scutellarin on the apoptosis rate of glioma cells by TUNEL assay. Supplementary Data 7: the effect of C18H17NO6 and its combination with Scutellarin on the apoptosis rate of glioma cells by flow cytometry analysis Supplementary Data 8: (a) the effect of C18H17NO6 and its combination with Scutellarin on the lateral transferred ability of U251-the figures of wound healing assay; (b) the effect of C18H17NO6 and its combination wit [file 6821219.f1.zip › Supplementary data 9/b. The transfered rate of LN229 by Wound healing assay.xlsx]

## Sheet: LN229
Effects of C18H17NO6 and its combination with Scutellarin on the transferred rate of LN229 cell by wound healing assay
Group	Time point	The pixel of the shortest vertical distance										Transfered rate (%)
		1	2	3	4	5	6	7	8	9	10	1	2	3	4	5	6	7	8	9	10
Normal	0h	946753	854511	876152	828338	551218	615279	634800	610888	571447	625636	0	0	0	0	0	0	0	0	0	0
	12h	882274	766134	820554	745181	507384	546139	588998	507086	506750	512208	0.0681054	0.103424	0.063457	0.10039	0.0795221	0.112372	0.0721519	0.16992	0.113216	0.1813
	24h	836751	690008	812114	718969	491550	537974	544623	482088	487243	473440	0.116189	0.192511	0.0730901	0.132034	0.108248	0.125642	0.142056	0.210841	0.147352	0.243266
	36h	869970	664784	722013	611938	431395	468672	499151	427714	442297	348823	0.0811014	0.22203	0.175927	0.261246	0.217379	0.238277	0.213688	0.299849	0.226005	0.442451
	48h	765993	653796	723962	596619	387800	393564	511154	425844	448616	364833	0.190926	0.234889	0.173703	0.27974	0.296467	0.360349	0.194779	0.30291	0.214947	0.416861
Control	0h	361926	750885	370407	730126	423557	540147	546214	834858	556694	491396	0	0	0	0	0	0	0	0	0	0
	12h	317452	686697	329854	655324	352946	497866	529318	769157	531321	436309	0.122881	0.0854831	0.109482	0.102451	0.16671	0.0782768	0.0309329	0.0786972	0.045578	0.112103
	24h	299554	633808	262527	626685	326332	455256	472048	705995	472802	400603	0.172334	0.155919	0.291247	0.141676	0.229544	0.157163	0.135782	0.154353	0.150697	0.184765
	36h	236405	565264	221446	553172	293377	449607	427496	675595	426477	360092	0.346814	0.247203	0.402155	0.242361	0.307349	0.167621	0.217347	0.190767	0.233911	0.267206
	48h	214503	560711	196084	497021	255183	415973	424956	614846	432280	346788	0.407329	0.253266	0.470626	0.319267	0.397524	0.229889	0.221997	0.263532	0.223487	0.29428
TMZ (positive control)	0h	255262	893539	382044	374887	447428	290315	811277	912213	884952	368227	0	0	0	0	0	0	0	0	0	0
	12h	217356	829638	341334	322814	358328	215265	763185	850849	835253	334190	0.148498	0.0715145	0.106558	0.138903	0.199138	0.258512	0.0592794	0.0672694	0.0561601	0.0924348
	24h	192412	768423	292603	301153	319214	187091	744689	788910	795824	273978	0.246218	0.140023	0.234112	0.196683	0.286558	0.355559	0.082078	0.135169	0.100715	0.255954
	36h	160302	754285	270607	281909	297360	182004	595224	747610	760602	270223	0.37201	0.155845	0.291686	0.248016	0.335401	0.373081	0.266312	0.180444	0.140516	0.266151
	48h	142851	732557	236348	235440	218207	158064	546992	684795	685326	251713	0.440375	0.180162	0.381359	0.371971	0.512308	0.455543	0.325764	0.249304	0.225578	0.316419
C18H17NO6 1μM	0h	376625	315782	382193	362753	458035	553992	473819	425727	531336	656150	0	0	0	0	0	0	0	0	0	0
	12h	362280	303287	358200	340055	455563	491343	505045	382855	427417	591387	0.0380883	0.0395684	0.0627772	0.0625715	0.00539697	0.113086	-0.0659028	0.100703	0.195581	0.0987015
	24h	350870	267613	356547	312782	400695	483153	459925	374011	362103	549773	0.0683837	0.152539	0.0671022	0.137755	0.125187	0.12787	0.0293234	0.121477	0.318505	0.162123
	36h	287446	255957	294678	263029	353952	430551	416715	324578	300837	446787	0.236785	0.18945	0.228981	0.274909	0.227238	0.222821	0.120519	0.237591	0.43381	0.319078
	48h	240277	209344	266060	165522	328633	418626	382499	265630	279570	390813	0.362026	0.337062	0.30386	0.543706	0.282516	0.244346	0.192732	0.376056	0.473836	0.404385
C18H17NO6 3μM	0h	451401	376051	568877	814827	534942	545707	637594	678462	426124	1017599	0	0	0	0	0	0	0	0	0	0
	12h	390820	315429	444319	528883	357855	451785	570116	599801	376462	768526	0.134207	0.161207	0.218954	0.350926	0.33104	0.172111	0.105832	0.11594	0.116544	0.244765
	24h	323630	274587	397597	392630	315679	420642	549548	558473	366949	723529	0.283054	0.269814	0.301084	0.518143	0.409882	0.22918	0.138091	0.176854	0.138868	0.288984
	36h	305772	259064	357732	391382	241923	338437	507651	504897	316606	695875	0.322616	0.311093	0.371161	0.519675	0.547758	0.379819	0.203802	0.255821	0.25701	0.31616
	48h	278417	227275	308148	326634	196035	316374	423038	499917	295492	689771	0.383216	0.395627	0.458322	0.599137	0.63354	0.420249	0.336509	0.263161	0.306559	0.322158
C18H17NO6 5μM	0h	462959	580001	516538	566900	720952	410549	724961	430093	748062	775428	0	0	0	0	0	0	0	0	0	0
	12h	413892	500657	427668	435600	585577	332620	651618	380462	670283	650569	0.105986	0.1368	0.172049	0.231611	0.187773	0.189817	0.101168	0.115396	0.103974	0.161019
	24h	399525	478947	419097	411552	530490	298101	622989	335988	620579	635736	0.137019	0.174231	0.188642	0.274031	0.264181	0.273897	0.140659	0.218802	0.170418	0.180148
	36h	386450	443903	367154	350949	435600	286950	542313	323893	507603	625859	0.165261	0.234651	0.289202	0.380933	0.395799	0.301058	0.251942	0.246923	0.321443	0.192886
	48h	378509	392866	289838	312810	481005	259666	501378	310389	466007	525972	0.182414	0.322646	0.438883	0.44821	0.33282	0.367515	0.308407	0.278321	0.377048	0.321701
SCU 200μM	0h	685943	719274	978238	654558	898756	784305	662323	954125	715363	655269	0	0	0	0	0	0	0	0	0	0
	12h	678798	698161	973704	604111	893126	758028	647274	933637	706799	660865	0.0104163	0.0293532	0.00463486	0.0770703	0.00626421	0.0335035	0.0227215	0.0214731	0.0119715	-0.00854
	24h	658266	668725	950411	578423	879512	731195	606010	874646	639497	645803	0.0403488	0.0702778	0.028446	0.116315	0.0214118	0.067716	0.0850235	0.0833004	0.106052	0.014446
	36h	626936	656271	956529	518304	820674	725564	584069	852359	629503	612598	0.0860232	0.0875925	0.0221919	0.208162	0.0868779	0.0748956	0.118151	0.106659	0.120023	0.0651198
	48h	589104	646774	933567	485461	818739	712365	576423	647513	626181	603039	0.141176	0.100796	0.0456648	0.258338	0.0890308	0.0917245	0.129695	0.321354	0.124667	0.0797077
C18H17NO6 1μM+SCU 200μM	0h	716261	657757	662525	513886	379907	397584	378962	426637	384450	509251	0	0	0	0	0	0	0	0	0	0
	12h	711340	641729	625453	512483	424518	371720	366980	420858	355384	497271	0.0068704	0.0243677	0.0559556	0.00273018	-0.117426	0.0650529	0.0316179	0.0135455	0.0756041	0.0235247
	24h	691208	634256	619131	511340	400219	356912	356879	392818	340869	452388	0.0349775	0.035729	0.0654979	0.00495441	-0.0534657	0.102298	0.0582723	0.0792688	0.113359	0.11166
	36h	642732	604198	507668	482301	398431	348965	324953	327262	335014	441755	0.102657	0.0814267	0.233738	0.061463	-0.0487593	0.122286	0.142518	0.232926	0.128589	0.13254
	48h	636898	565807	497932	446826	359474	335998	323659	305497	333509	422156	0.110802	0.139793	0.248433	0.130496	0.0537842	0.154901	0.145933	0.283942	0.132504	0.171026
C18H17NO6 3μM+SCU 200μM	0h	568827	784771	841111	896030	347340	880389	866450	778560	930647	786283	0	0	0	0	0	0	0	0	0	0
	12h	556897	733785	821525	861075	329239	373119	821716	735935	876109	779856	0.020973	0.0649693	0.0232859	0.039011	0.0521132	0.576188	0.0516291	0.0547485	0.0586022	0.0081739
	24h	548971	765985	816345	836594	332672	331879	755698	655576	702065	773769	0.0349069	0.0239382	0.0294444	0.0663326	0.0422295	0.623031	0.127823	0.157963	0.245616	0.0159154
	36h	526497	745986	812002	820569	329866	335648	641005	648599	680683	708611	0.0744163	0.0494221	0.0346078	0.084217	0.0503081	0.61875	0.260194	0.166925	0.268592	0.0987838
	48h	332477	732700	800245	795993	325468	320365	570218	549896	675959	620156	0.415504	0.0663518	0.0485857	0.111645	0.06297	0.63611	0.341892	0.293701	0.273668	0.211281
C18H17NO6 5μM+SCU 200μM	0h	568269	585308	484519	1011021	547585	588049	445687	353463	438260	444607	0	0	0	0	0	0	0	0	0	0
	12h	528738	469111	446189	980257	550263	584927	427344	346932	420533	404416	0.0695639	0.198523	0.0791094	0.0304286	-0.00489056	0.00530908	0.0411567	0.0184772	0.0404486	0.0903967
	24h	383206	524823	314984	664656	538422	316371	425698	345289	417303	321390	0.325661	0.103339	0.349904	0.342589	0.0167335	0.461999	0.0448499	0.0231255	0.0478186	0.277137
	36h	383032	424994	313652	611023	510053	501409	442352	376838	403314	211476	0.325967	0.273897	0.352653	0.395638	0.068541	0.147335	0.00748283	-0.0661314	0.0797381	0.524353
	48h	297543	413026	302654	601889	509234	158612	382842	318778	435714	399468	0.476405	0.294344	0.375352	0.404672	0.0700366	0.730274	0.141007	0.0981291	0.00580934	0.101526
